# Supplementary material for: T-Cell Lymphoblastic Lymphoma Arising in the Setting of Myeloid/Lymphoid Neoplasms with Eosinophilia: LMO2 Immunohistochemistry as a Potentially Useful Diagnostic Marker
Source: Cancers (Basel). 2021 Jun 21;13(12):3102. doi: 10.3390/cancers13123102 (PMC8234657; doi:10.3390/cancers13123102)
Supplement: Supplementary file 1 [file cancers-13-03102-s001.zip]

Archive with 1 entries (1 files):
- cancers-1185825-supplementary.pdf
